# Supplementary material for: Ameliorative Effect of Mannuronate Oligosaccharides on Hyperuricemic Mice via Promoting Uric Acid Excretion and Modulating Gut Microbiota
Source: Nutrients. 2023 Jan 13;15(2):417. doi: 10.3390/nu15020417 (PMC9865265; doi:10.3390/nu15020417)
Supplement: Supplementary file 1 [file nutrients-15-00417-s001.zip]

Archive with 1 entries (1 files):
- nutrients-2056019-supplementary.pdf
